# Supplementary material for: 3′,8″-Dimerization Enhances the Antioxidant Capacity of Flavonoids: Evidence from Acacetin and Isoginkgetin
Source: Molecules. 2019 May 28;24(11):2039. doi: 10.3390/molecules24112039 (PMC6600363; doi:10.3390/molecules24112039)
Supplement: Supplementary file 1 [file molecules-24-02039-s001.zip]

Archive with 7 entries (6 files):
- supplementary-proof/
- supplementary-proof/Suppl. 1 Figure S1.png
- supplementary-proof/Suppl. 2 Figure S2 dihedral angle 45o+.tif
- supplementary-proof/Suppl. 5 Figure S5.1-5.2 The certificate of analysis acacetin.pdf
- supplementary-proof/Suppl. 6 Figure S6.1-2.2The certificate of analysis isoginkgetin.pdf
- supplementary-proof/supplementary3.pdf
- supplementary-proof/supplementary4.pdf
